# Supplementary material for: A new species of Chromis damselfish from the tropical western Atlantic (Teleostei, Pomacentridae)
Source: Zookeys. 2020 Dec 31;1008:107–38. doi: 10.3897/zookeys.1008.58805 (PMC7790814; doi:10.3897/zookeys.1008.58805)
Supplement: XML Treatment for Chromis vanbebberae [file zookeys.1008.58805-treatment1.xml]

<!DOCTYPE tp:taxon-treatment
  PUBLIC "-//TaxonX//DTD Taxonomic Treatment Publishing DTD v0 20100105//EN" "tax-treatment-NSO.dtd">
<tp:taxon-treatment xmlns:tp="http://www.plazi.org/taxpub"><tp:treatment-meta><kwd-group><label>Taxon classification</label><kwd><named-content xmlns:xlink="http://www.w3.org/1999/xlink" content-type="kingdom">Animalia</named-content></kwd><kwd><named-content xmlns:xlink="http://www.w3.org/1999/xlink" content-type="order">Teleostei</named-content></kwd><kwd><named-content xmlns:xlink="http://www.w3.org/1999/xlink" content-type="family">Pomacentridae</named-content></kwd></kwd-group><mixed-citation publication-type="journal"><person-group><name><surname>McFarland</surname><given-names>Emily P.</given-names></name><name><surname>Baldwin</surname><given-names>Carole C.</given-names></name><name><surname>Robertson</surname><given-names>David Ross</given-names></name><name><surname>Rocha</surname><given-names>Luiz A.</given-names></name><name><surname>Tornabene</surname><given-names>Luke</given-names></name></person-group><article-title>A new species of <italic><tp:taxon-name><tp:taxon-name-part taxon-name-part-type="genus" reg="Chromis">Chromis</tp:taxon-name-part></tp:taxon-name></italic> damselfish from the tropical western Atlantic (<tp:taxon-name><tp:taxon-name-part taxon-name-part-type="genus" reg="Teleostei">Teleostei</tp:taxon-name-part></tp:taxon-name>, <tp:taxon-name><tp:taxon-name-part taxon-name-part-type="family">Pomacentridae</tp:taxon-name-part></tp:taxon-name>)</article-title><source>Zookeys</source><day>31</day><month>12</month><year>2020</year><volume>1008</volume><fpage>107</fpage><lpage>138</lpage><pub-id pub-id-type="doi">10.3897/zookeys.1008.58805</pub-id></mixed-citation></tp:treatment-meta><tp:nomenclature><tp:taxon-name><object-id xmlns:xlink="http://www.w3.org/1999/xlink" content-type="arpha" xlink:type="simple">D5F00A3B-5E0D-568C-A5C8-1F311EB280FC</object-id>
              <tp:taxon-name-part taxon-name-part-type="genus" reg="Chromis">Chromis</tp:taxon-name-part>
              <tp:taxon-name-part taxon-name-part-type="species" reg="vanbebberae">vanbebberae</tp:taxon-name-part>
              <object-id xmlns:xlink="http://www.w3.org/1999/xlink" content-type="zoobank" xlink:type="simple">http://zoobank.org/21C7BAA1-2F99-4039-9389-A6069EBC774D</object-id>
            </tp:taxon-name><tp:taxon-status xmlns:xlink="http://www.w3.org/1999/xlink" xlink:type="simple">sp. nov.</tp:taxon-status><xref ref-type="fig" rid="F6">Whitetail Reeffish Figures 6</xref><xref ref-type="fig" rid="F7">, 7</xref><xref ref-type="fig" rid="F8">, 8</xref><xref ref-type="fig" rid="F9">, 9</xref></tp:nomenclature><tp:treatment-sec sec-type="type material" id="SECID0E2QAE"><title>Type material.</title><p><bold><italic>Holotype.</italic></bold> USNM 446947, 73.9 mm SL, CURASUB19-01, tissue no. CUR19001, 117 m, Substation Curaçao Downline, Bapor Kibra, Curaçao, 12.0832, -68.8991, C.C. Baldwin, L. Tornabene, B. Van Bebber, W.B. Ludt, 6 May 2019.</p><p><bold><italic>Paratypes</italic>. Curaçao</bold>: All collected at the type locality off Curaçao: USNM 414901, 33.4 mm SL, CURASUB12-15, tissue no. CUR12142, 123–160 m, A. Schrier, B. Brandt, C.C. Baldwin, A. Driskell, P. Mace, 10 Aug 2012; USNM 414902, 36.1 mm SL, CURASUB12-15, tissue no. CUR12141, 123–160 m, A. Schrier, B. Brandt, C.C. Baldwin, A. Driskell, P. Mace, 10 Aug 2012; USNM 413966, 24.7 mm SL, CURASUB13-03, tissue no. CUR13056, 53–189 m, C.C. Baldwin, A. Schrier, D.R. Robertson, C.I. Castilla, B. Brandt, 7 Feb 2013; USNM 413947, 23.4 mm SL, CURASUB13-02, tissue no. CUR13013, C.C. Baldwin, A. Schrier, D.R. Robertson, C.I. Castilla, B. Brandt, 6 Feb 2013; USNM 430030, 14.9 mm SL, tissue no. CUR13335, Substation Curaçao Crew, 9 July 2013; USNM 406206, 24.1 SL, CURASUB11-03, tissue no. CUR11206, 119–161 m, A. Schrier, M. van der Huls, C.C. Baldwin, D.R. Robertson, J. Oliver, 24 May 2011; CAS 247234, 90.7 mm SL, CURASUB19-02, tissue no. CUR19010, C.C. Baldwin, L. Tornabene, T. Christiaan, S. Yerrace, 7 May 2019; UW 200069, 98.4 mm SL, tissue no. CUR19003, 106 m, C.C. Baldwin, L. Tornabene, B. Van Bebber, W.B. Ludt, 6 May 2019; UW 200070, 97.1 mm SL, CURASUB19-02, tissue no. CUR19009, C.C. Baldwin, L. Tornabene, T. Christiaan, S. Yerrace, 7 May 2019; <bold>Sint Eustatius</bold>: USNM 442658, 13.9 mm SL, CURASUB17-17, tissue no. EUS17005, South and southeast of R/V Chapman mooring, SW of island, Kay Bay, St. Eustatius, <named-content xmlns:xlink="http://www.w3.org/1999/xlink" content-type="dwc:verbatimCoordinates" xlink:type="simple"><named-content content-type="geo-json" specific-use="{&#34;type&#34;:&#34;Point&#34;,&#34;coordinates&#34;:[-62.981700,17.459900]}" id="NCID0ESRAE" xlink:type="simple">17.4599, -62.9817</named-content></named-content>, C.C. Baldwin, L. Tornabene, B. Brandt, J. Casey, 15 April 2017. See Suppl. material <xref ref-type="supplementary-material" rid="S1">1</xref>: Table S1 for non-type material examined.</p><fig id="F6" position="float" orientation="portrait"><object-id xmlns:xlink="http://www.w3.org/1999/xlink" content-type="doi" xlink:type="simple">10.3897/zookeys.1008.58805.figure6</object-id><object-id xmlns:xlink="http://www.w3.org/1999/xlink" content-type="arpha" xlink:type="simple">C3CCC485-FCCD-5868-956D-5D65533FB626</object-id><label>Figure 6.</label><caption><p>Micro-CT scans <bold>A</bold><italic><tp:taxon-name><tp:taxon-name-part taxon-name-part-type="genus" reg="Chromis">Chromis</tp:taxon-name-part> <tp:taxon-name-part taxon-name-part-type="species" reg="vanbebberae">vanbebberae</tp:taxon-name-part></tp:taxon-name></italic>, Curaçao, paratype, USNM 414901, 33.4 mm SL <bold>B</bold><italic><tp:taxon-name><tp:taxon-name-part taxon-name-part-type="genus" reg="Chromis">C.</tp:taxon-name-part> <tp:taxon-name-part taxon-name-part-type="species" reg="enchrysurus">enchrysurus</tp:taxon-name-part></tp:taxon-name></italic>, South of Marathon, Florida, UW 200011, 41.5 mm SL.</p></caption><graphic xmlns:xlink="http://www.w3.org/1999/xlink" xlink:href="zookeys-1008-107-g006.jpg" position="float" orientation="portrait" xlink:type="simple" id="oo_492901.jpg"><uri content-type="original_file" xlink:type="simple">https://binary.pensoft.net/fig/492901</uri></graphic></fig></tp:treatment-sec><tp:treatment-sec sec-type="type locality" id="SECID0ECTAE"><title>Type locality.</title><p>Curaçao, Netherland Antilles.</p></tp:treatment-sec><tp:treatment-sec sec-type="diagnosis" id="SECID0EHTAE"><title>Diagnosis.</title><p>Dorsal rays XIII, 12–13; anal rays II, 12–13; pored lateral-line scales 15–18 (usually 17; one paratype with ten and no apparent scale loss or damage); gill rakers 7–8+16–18. Proportional measurements expressed as percent standard length, unless otherwise noted as percent head length (<abbrev xmlns:xlink="http://www.w3.org/1999/xlink" xlink:title="head length" id="ABBRID0ENTAE" xlink:type="simple">HL</abbrev>): head length 30.2–41.0 (mean 35.4); predorsal length 31.1–42.0 (mean 34.9); orbit diameter 11.5–17.4 (mean 14.6), 39.0 (35.4–48.5) % <abbrev xmlns:xlink="http://www.w3.org/1999/xlink" xlink:title="head length" id="ABBRID0ERTAE" xlink:type="simple">HL</abbrev>; upper jaw length 9.1 (6.0–14.4), 30.0 (22.3–34.8) % <abbrev xmlns:xlink="http://www.w3.org/1999/xlink" xlink:title="head length" id="ABBRID0EVTAE" xlink:type="simple">HL</abbrev>; snout length 7.8 (6.9–10.3), 26.0 (17.5–32.2) % <abbrev xmlns:xlink="http://www.w3.org/1999/xlink" xlink:title="head length" id="ABBRID0EZTAE" xlink:type="simple">HL</abbrev>; interorbital width 10.7 (8.6–12.8), 35.4 (21.1–37.4) % <abbrev xmlns:xlink="http://www.w3.org/1999/xlink" xlink:title="head length" id="ABBRID0E4TAE" xlink:type="simple">HL</abbrev>; body depth 41.6–57.8 (mean 51.8); caudal length 29.7–44.9 (mean 37.20); last dorsal spine 10.2–16.4 (mean 13); longest dorsal ray 21.1–26.5 (mean 23.3); longest anal ray 18.9–28 (mean 24.3); 1<sup>st</sup> pelvic soft ray 28.8–43.2 (mean 36.4). See Table <xref ref-type="table" rid="T3">3</xref>. <tp:taxon-name><tp:taxon-name-part taxon-name-part-type="genus" reg="Live">Live</tp:taxon-name-part> <tp:taxon-name-part taxon-name-part-type="species" reg="coloration">coloration</tp:taxon-name-part></tp:taxon-name> with thin iridescent blue oblique stripe extending from snout, through eye, ending below origin of spinous dorsal fin, dorsal half of head dark blue to dusky gray, dark <tp:taxon-name><tp:taxon-name-part taxon-name-part-type="genus" reg="Live"/><tp:taxon-name-part taxon-name-part-type="species" reg="coloration">coloration</tp:taxon-name-part></tp:taxon-name> continuing in oblique line across dorsal half of body to end of spinous dorsal fin; ventral half of body, soft dorsal fin, paired fins, and caudal fin white; no yellow pigmentation on body or fins.</p></tp:treatment-sec><tp:treatment-sec sec-type="description" id="SECID0E1UAE"><title>Description.</title><p><bold><italic>Body</italic></bold> deep, 55.2 (41.6–57.8), laterally compressed, width 19.4 (16.6–21.6), oval in shape; eyes large, 11.8 (11.5–17.4), interorbital width 10.7 (8.6–12.1). Mouth small, upper jaw length 9.1 (6.0–14.4), terminal, and oblique. Head large, 30.2 (30.2–41.0) and rounded with a convex forehead and short snout 7.8 (5.2–10.3), snout length shorter than orbit diameter (snout ~ 1.8 times in orbit). Preopercle mostly smooth with slight serration at ventral angle; opercle possesses one large spine on dorsal posterior side. Suborbital bones mostly joined to cheek, save for second and third, which flex away from cheek with preorbital. Vertebrae 25 plus urostyle (Fig. <xref ref-type="fig" rid="F6">6</xref>). Gill rakers very long and slender, closely spaced, equal to or greater than the length of gill filaments, with very fine serrations, 7+17 (7–8+16–18). Teeth in both jaws short and conical, arranged in three rows anteriorly, outer row very slightly enlarged, becoming two rows posteriorly.</p><p><bold><italic>Dorsal fin</italic></bold> XIII, 12 (12–13); longest dorsal ray 23.8 (21.1–28.5); last (13<sup>th</sup>) dorsal spine 16.4 (10.3–16.4); spinous dorsal base 48.6 (35.5–50.2); soft dorsal base 18.9 (13.4–18.9); pre-dorsal length 33.2 (31.1–42.0). Anal fin II, 12 (12–13); longest anal-fin ray 23.4 (18.9–28.0); pre-anal length 64.1 (63.2–69.0). Pectoral fin 18 (17–20) and lacking free rays; longest pectoral ray 34.2 (31.1–38.1). Pelvic fin I, 5; with a very long first pelvic ray 40.9 (28.8–43.2); pre-pelvic length 35.2 (35.2–43.6). Caudal fin forked with length 41.0 (29.7–44.9).</p><p><bold><italic>Scales</italic></bold> large, coarsely ctenoid, covering body and most of head, often densely clustered at base of dorsal and anal fins. Pored lateral-line scales 17 (15–18), total scales in lateral series 28 (26–28); one paratype (USNM 430030, 14.9 mm SL) with only 10 pored lateral-line scales, lateral line terminating below the 10<sup>th</sup> dorsal spine in all individuals, without apparent damage or scale loss. Scales above lateral line 4 (3–4). Scales below lateral line 10 (10–11). Circumpeduncular scales 14 (13–4). No obvious pored or pitted scales on caudal peduncle.</p><p><bold><italic><tp:taxon-name><tp:taxon-name-part taxon-name-part-type="genus" reg="Live">Live</tp:taxon-name-part> <tp:taxon-name-part taxon-name-part-type="species" reg="coloration">coloration</tp:taxon-name-part></tp:taxon-name></italic></bold> (Fig. <xref ref-type="fig" rid="F7">7</xref>): Adults (Fig. <xref ref-type="fig" rid="F7">7A–C, F</xref>) charcoal gray, sometimes tinged with iridescent blue from head to end of spinous dorsal base, with an abrupt, oblique division between dark dorsal portion and light lower body starting at pectoral-fin base and extending to end of spinous dorsal fin; ventral portion of body, soft dorsal fin, paired fins, and caudal fin bright white with no yellow pigmentation. Head with short, oblique iridescent blue stripe originating on upper lip extending through upper edge of eye extending onto side of nape above pectoral fin. In larger individuals, blue stripe reduced, present only on snout. Juvenile (Fig. <xref ref-type="fig" rid="F7">7D, E</xref>) pigmentation same as adult except dark area distinctly tinged with more blue iridescence and terminating halfway along spinous dorsal fin (versus at end of spinous dorsal fin in adults), blue stripe on head much more prominent, and a second shorter blue stripe often present ventral to eye.</p><p><bold><italic>Coloration in freshly dead specimens</italic></bold> (Fig. <xref ref-type="fig" rid="F8">8</xref>): Coloration similar to that of live specimens with little or no blue iridescence except in juveniles, where blue stripe through eye is visible. Paired fins, anal fin, and caudal fin pale to dusky, not vibrant white.</p><p><bold><italic>Coloration in preservation</italic></bold> (Fig. <xref ref-type="fig" rid="F9">9</xref>): Base <tp:taxon-name><tp:taxon-name-part taxon-name-part-type="genus" reg="Live"/><tp:taxon-name-part taxon-name-part-type="species" reg="coloration">coloration</tp:taxon-name-part></tp:taxon-name> of body pale yellow to golden brown, areas blue or grey in life dark brown; spinous dorsal fin uniformly dark brown, soft dorsal fin, anal fin, and pelvic fin dusky light grey, pectoral fin pale, caudal fin light brown at base becoming pale posteriorly.</p><fig id="F7" position="float" orientation="portrait"><object-id xmlns:xlink="http://www.w3.org/1999/xlink" content-type="doi" xlink:type="simple">10.3897/zookeys.1008.58805.figure7</object-id><object-id xmlns:xlink="http://www.w3.org/1999/xlink" content-type="arpha" xlink:type="simple">46A7EFDD-69B5-548B-9624-FF1B837174EE</object-id><label>Figure 7.</label><caption><p><tp:taxon-name><tp:taxon-name-part taxon-name-part-type="genus" reg="Live">Live</tp:taxon-name-part> <tp:taxon-name-part taxon-name-part-type="species" reg="coloration">coloration</tp:taxon-name-part></tp:taxon-name> of <italic><tp:taxon-name><tp:taxon-name-part taxon-name-part-type="genus" reg="Chromis">Chromis</tp:taxon-name-part> <tp:taxon-name-part taxon-name-part-type="species" reg="vanbebberae">vanbebberae</tp:taxon-name-part></tp:taxon-name></italic><bold>A</bold> Curaçao, holotype, USNM 446947, 73.9 mm SL <bold>B, C</bold> Curaçao <bold>D, E</bold> St. Paul’s Rocks, Brazil, juveniles <bold>F</bold> St. Paul’s Rocks, Brazil. Photographs by Barry B. Brown (<bold>A</bold>), Yi-Kai Tea (<bold>B</bold>), D. Ross Robertson (<bold>C, D</bold>), Luiz A. Rocha (<bold>E, F</bold>).</p></caption><graphic xmlns:xlink="http://www.w3.org/1999/xlink" xlink:href="zookeys-1008-107-g007.jpg" position="float" orientation="portrait" xlink:type="simple" id="oo_492902.jpg"><uri content-type="original_file" xlink:type="simple">https://binary.pensoft.net/fig/492902</uri></graphic></fig><fig id="F8" position="float" orientation="portrait"><object-id xmlns:xlink="http://www.w3.org/1999/xlink" content-type="doi" xlink:type="simple">10.3897/zookeys.1008.58805.figure8</object-id><object-id xmlns:xlink="http://www.w3.org/1999/xlink" content-type="arpha" xlink:type="simple">19D4E76F-42A5-57C8-9B88-10CCD6DB2597</object-id><label>Figure 8.</label><caption><p>Freshly collected <italic><tp:taxon-name><tp:taxon-name-part taxon-name-part-type="genus" reg="Chromis">Chromis</tp:taxon-name-part> <tp:taxon-name-part taxon-name-part-type="species" reg="vanbebberae">vanbebberae</tp:taxon-name-part></tp:taxon-name></italic><bold>A</bold> paratype, CAS 247234, 90.7 mm SL, Curaçao <bold>B</bold> paratype, USNM 414902, 36.1 mm SL, Curaçao. Photographs by Carole C. Baldwin.</p></caption><graphic xmlns:xlink="http://www.w3.org/1999/xlink" xlink:href="zookeys-1008-107-g008.jpg" position="float" orientation="portrait" xlink:type="simple" id="oo_492903.jpg"><uri content-type="original_file" xlink:type="simple">https://binary.pensoft.net/fig/492903</uri></graphic></fig><fig id="F9" position="float" orientation="portrait"><object-id xmlns:xlink="http://www.w3.org/1999/xlink" content-type="doi" xlink:type="simple">10.3897/zookeys.1008.58805.figure9</object-id><object-id xmlns:xlink="http://www.w3.org/1999/xlink" content-type="arpha" xlink:type="simple">7046C21C-BA8C-5BF2-B99F-140A6448D563</object-id><label>Figure 9.</label><caption><p>Preserved <italic><tp:taxon-name><tp:taxon-name-part taxon-name-part-type="genus" reg="Chromis">Chromis</tp:taxon-name-part> <tp:taxon-name-part taxon-name-part-type="species" reg="vanbebberae">vanbebberae</tp:taxon-name-part></tp:taxon-name></italic><bold>A</bold> paratype, CAS 247234, 90.7 mm SL, Curaçao <bold>B</bold> paratype, UW 200070, 97.1 mm SL, Curaçao. Photographs by Luke Tornabene.</p></caption><graphic xmlns:xlink="http://www.w3.org/1999/xlink" xlink:href="zookeys-1008-107-g009.jpg" position="float" orientation="portrait" xlink:type="simple" id="oo_492904.jpg"><uri content-type="original_file" xlink:type="simple">https://binary.pensoft.net/fig/492904</uri></graphic></fig></tp:treatment-sec><tp:treatment-sec sec-type="distribution" id="SECID0EA2AE"><title>Distribution</title><p><bold>(Fig. <xref ref-type="fig" rid="F1">1</xref>).</bold><italic><tp:taxon-name><tp:taxon-name-part taxon-name-part-type="genus" reg="Chromis">Chromis</tp:taxon-name-part> <tp:taxon-name-part taxon-name-part-type="species" reg="vanbebberae">vanbebberae</tp:taxon-name-part></tp:taxon-name></italic> occurs off Bermuda, the Florida Keys, the Bahamas, scattered sites in the northwest, central, eastern and southern Caribbean, and south to at least São Paulo, Brazil, including the offshore islands of Rocas Atoll, St. Paul Rocks, Trindade, and Fernando de Noronha.</p></tp:treatment-sec><tp:treatment-sec sec-type="habitat" id="SECID0EY2AE"><title>Habitat.</title><p><italic><tp:taxon-name><tp:taxon-name-part taxon-name-part-type="genus" reg="Chromis">Chromis</tp:taxon-name-part> <tp:taxon-name-part taxon-name-part-type="species" reg="vanbebberae">vanbebberae</tp:taxon-name-part></tp:taxon-name></italic> occurs on a variety of deep-reef habitats at depths between 49 and at least 178 m, including on rocky reef slopes, coral outcroppings, around sponges, boulders, and caves. In areas of colder water in southeastern Brazil (Espírito Santo, Rio de Janeiro and Sao Paulo states) they are seen in depths as shallow as 10 m. In Curaçao, individuals are often found near sporadic patches of rocks located on otherwise open sandy bottoms devoid of other structure, which they frequently co-occupy with the seabasses <italic><tp:taxon-name><tp:taxon-name-part taxon-name-part-type="genus" reg="Serranus">Serranus</tp:taxon-name-part> <tp:taxon-name-part taxon-name-part-type="species" reg="phoebe">phoebe</tp:taxon-name-part></tp:taxon-name></italic> or <italic><tp:taxon-name><tp:taxon-name-part taxon-name-part-type="genus" reg="Serranus">S.</tp:taxon-name-part> <tp:taxon-name-part taxon-name-part-type="species" reg="notospilus">notospilus</tp:taxon-name-part></tp:taxon-name></italic>. They are also frequently found around artificial substrates such as shipwrecks (e.g., the wreck Queen of Nassau in southeast Florida), tires, and derelict ropes and fishing gear. This species and <italic><tp:taxon-name><tp:taxon-name-part taxon-name-part-type="genus" reg="Chromis">C.</tp:taxon-name-part> <tp:taxon-name-part taxon-name-part-type="species" reg="insolata">insolata</tp:taxon-name-part></tp:taxon-name></italic> Cuvier &amp; Valenciennes, 1830, are the two most common pomacentrids on lower-mesophotic and rariphotic reefs in the Caribbean. In Brazil, <italic><tp:taxon-name><tp:taxon-name-part taxon-name-part-type="genus" reg="Chromis">C.</tp:taxon-name-part> <tp:taxon-name-part taxon-name-part-type="species" reg="insolata">insolata</tp:taxon-name-part></tp:taxon-name></italic> is replaced by its southern mesophotic counterpart, <italic><tp:taxon-name><tp:taxon-name-part taxon-name-part-type="genus" reg="Chromis">C.</tp:taxon-name-part> <tp:taxon-name-part taxon-name-part-type="species" reg="jubauna">jubauna</tp:taxon-name-part></tp:taxon-name></italic> Moura, 1995, and the latter often schools with <italic><tp:taxon-name><tp:taxon-name-part taxon-name-part-type="genus" reg="Chromis">C.</tp:taxon-name-part> <tp:taxon-name-part taxon-name-part-type="species" reg="vanbebberae">vanbebberae</tp:taxon-name-part></tp:taxon-name></italic> on coastal reefs; however, <italic><tp:taxon-name><tp:taxon-name-part taxon-name-part-type="genus" reg="Chromis">C.</tp:taxon-name-part> <tp:taxon-name-part taxon-name-part-type="species" reg="vanbebberae">vanbebberae</tp:taxon-name-part></tp:taxon-name></italic> is the only mesophotic <italic><tp:taxon-name><tp:taxon-name-part taxon-name-part-type="genus" reg="Chromis">Chromis</tp:taxon-name-part></tp:taxon-name></italic> recorded in Brazilian oceanic islands.</p><p>Where <italic><tp:taxon-name><tp:taxon-name-part taxon-name-part-type="genus" reg="Chromis">C.</tp:taxon-name-part> <tp:taxon-name-part taxon-name-part-type="species" reg="vanbebberae">vanbebberae</tp:taxon-name-part></tp:taxon-name></italic> and <italic><tp:taxon-name><tp:taxon-name-part taxon-name-part-type="genus" reg="Chromis">C.</tp:taxon-name-part> <tp:taxon-name-part taxon-name-part-type="species" reg="enchrysurus">enchrysurus</tp:taxon-name-part></tp:taxon-name></italic> overlap in southeastern Florida, the two species segregate by depth, with <italic><tp:taxon-name><tp:taxon-name-part taxon-name-part-type="genus" reg="Chromis">C.</tp:taxon-name-part> <tp:taxon-name-part taxon-name-part-type="species" reg="enchrysurus">enchrysurus</tp:taxon-name-part></tp:taxon-name></italic> occurring from (~ 25–40 m), and <italic><tp:taxon-name><tp:taxon-name-part taxon-name-part-type="genus" reg="Chromis">C.</tp:taxon-name-part> <tp:taxon-name-part taxon-name-part-type="species" reg="vanbebberae">vanbebberae</tp:taxon-name-part></tp:taxon-name></italic> occurring in deeper water (~ 60–90 m). <xref ref-type="bibr" rid="B24">Emery and Smith-Vaniz (1982)</xref> reported a depth range of 5–146 m for <italic><tp:taxon-name><tp:taxon-name-part taxon-name-part-type="genus" reg="Chromis">C.</tp:taxon-name-part> <tp:taxon-name-part taxon-name-part-type="species" reg="enchrysurus">enchrysurus</tp:taxon-name-part></tp:taxon-name></italic>, noting that most observations were from 40–70 m. The 146 m record was from Puerto Rico, and thus represents <italic><tp:taxon-name><tp:taxon-name-part taxon-name-part-type="genus" reg="Chromis">C.</tp:taxon-name-part> <tp:taxon-name-part taxon-name-part-type="species" reg="vanbebberae">vanbebberae</tp:taxon-name-part></tp:taxon-name></italic>, not <italic><tp:taxon-name><tp:taxon-name-part taxon-name-part-type="genus" reg="Chromis">C.</tp:taxon-name-part> <tp:taxon-name-part taxon-name-part-type="species" reg="enchrysurus">enchrysurus</tp:taxon-name-part></tp:taxon-name></italic>. Based on the confirmed records of <italic><tp:taxon-name><tp:taxon-name-part taxon-name-part-type="genus" reg="Chromis">C.</tp:taxon-name-part> <tp:taxon-name-part taxon-name-part-type="species" reg="enchrysurus">enchrysurus</tp:taxon-name-part></tp:taxon-name></italic> from this study, the known depth range of that species is 5–97 m.</p></tp:treatment-sec><tp:treatment-sec sec-type="etymology" id="SECID0E3BAG"><title>Etymology.</title><p>The species epithet <italic><tp:taxon-name><tp:taxon-name-part taxon-name-part-type="genus" reg="Chromis"/><tp:taxon-name-part taxon-name-part-type="species" reg="vanbebberae">vanbebberae</tp:taxon-name-part></tp:taxon-name></italic>, Latinized from Van Bebber, honors Barbara Van Bebber, one of the most accomplished submersible pilots in the Caribbean. Van Bebber was one of several skilled pilots of the ‘Curasub’ that assisted <abbrev xmlns:xlink="http://www.w3.org/1999/xlink" xlink:title="Smithsonian’s Deep Reef Observation Project" id="ABBRID0EMCAG" xlink:type="simple">DROP</abbrev> with observations and collections of many new species, including this species. The common name “Whitetail Reeffish” (castañeta coliblanca in Spanish) refers to the caudal-fin <tp:taxon-name><tp:taxon-name-part taxon-name-part-type="genus" reg="Live"/><tp:taxon-name-part taxon-name-part-type="species" reg="coloration">coloration</tp:taxon-name-part></tp:taxon-name> that distinguishes the species from <italic><tp:taxon-name><tp:taxon-name-part taxon-name-part-type="genus" reg="Chromis">Chromis</tp:taxon-name-part> <tp:taxon-name-part taxon-name-part-type="species" reg="enchrysurus">enchrysurus</tp:taxon-name-part></tp:taxon-name></italic>, the Yellowtail Reeffish.</p></tp:treatment-sec><tp:treatment-sec sec-type="remarks" id="SECID0EEDAG"><title>Remarks.</title><p><italic><tp:taxon-name><tp:taxon-name-part taxon-name-part-type="genus" reg="Chromis">Chromis</tp:taxon-name-part> <tp:taxon-name-part taxon-name-part-type="species" reg="vanbebberae">vanbebberae</tp:taxon-name-part></tp:taxon-name></italic> is easily distinguished from <italic><tp:taxon-name><tp:taxon-name-part taxon-name-part-type="genus" reg="Chromis">C.</tp:taxon-name-part> <tp:taxon-name-part taxon-name-part-type="species" reg="enchrysurus">enchrysurus</tp:taxon-name-part></tp:taxon-name></italic> (Fig. <xref ref-type="fig" rid="F10">10</xref>) in having white versus yellow on the caudal fin, pelvic fins, anal fin, and posterior rays of the dorsal fin; however, this rapidly fades in death and preservation, making the two nearly indistinguishable. The two species are otherwise morphologically very similar, and species identity of preserved fishes can be most reliably determined based on locality of collection and genetics.</p><p><italic><tp:taxon-name><tp:taxon-name-part taxon-name-part-type="genus" reg="Chromis">Chromis</tp:taxon-name-part> <tp:taxon-name-part taxon-name-part-type="species" reg="vanbebberae">vanbebberae</tp:taxon-name-part></tp:taxon-name></italic> frequently co-occurs with <italic><tp:taxon-name><tp:taxon-name-part taxon-name-part-type="genus" reg="Chromis">C.</tp:taxon-name-part> <tp:taxon-name-part taxon-name-part-type="species" reg="insolata">insolata</tp:taxon-name-part></tp:taxon-name></italic> and <italic><tp:taxon-name><tp:taxon-name-part taxon-name-part-type="genus" reg="Chromis">C.</tp:taxon-name-part> <tp:taxon-name-part taxon-name-part-type="species" reg="scotti">scotti</tp:taxon-name-part></tp:taxon-name></italic> Emery, 1968, in the Caribbean, and with <italic><tp:taxon-name><tp:taxon-name-part taxon-name-part-type="genus" reg="Chromis">C.</tp:taxon-name-part> <tp:taxon-name-part taxon-name-part-type="species" reg="jubauna">jubauna</tp:taxon-name-part></tp:taxon-name></italic> in Brazil. It can be distinguished from <italic><tp:taxon-name><tp:taxon-name-part taxon-name-part-type="genus" reg="Chromis">C.</tp:taxon-name-part> <tp:taxon-name-part taxon-name-part-type="species" reg="scotti">scotti</tp:taxon-name-part></tp:taxon-name></italic> in having an abrupt, diagonal dividing line between the dark dorsal portion of body and white ventral portion of the body (a diffuse horizontal dividing line in <italic><tp:taxon-name><tp:taxon-name-part taxon-name-part-type="genus" reg="Chromis">C.</tp:taxon-name-part> <tp:taxon-name-part taxon-name-part-type="species" reg="scotti">scotti</tp:taxon-name-part></tp:taxon-name></italic>), and in lacking the prominent iridescent light blue <tp:taxon-name><tp:taxon-name-part taxon-name-part-type="genus" reg="Live"/><tp:taxon-name-part taxon-name-part-type="species" reg="coloration">coloration</tp:taxon-name-part></tp:taxon-name> that is present on most of the dorsal portion of the body of <italic><tp:taxon-name><tp:taxon-name-part taxon-name-part-type="genus" reg="Chromis">C.</tp:taxon-name-part> <tp:taxon-name-part taxon-name-part-type="species" reg="scotti">scotti</tp:taxon-name-part></tp:taxon-name></italic> (Fig. <xref ref-type="fig" rid="F11">11</xref>). In addition, the tail is dusky in <italic><tp:taxon-name><tp:taxon-name-part taxon-name-part-type="genus" reg="Chromis">C.</tp:taxon-name-part> <tp:taxon-name-part taxon-name-part-type="species" reg="scotti">scotti</tp:taxon-name-part></tp:taxon-name></italic> versus bright white in <italic><tp:taxon-name><tp:taxon-name-part taxon-name-part-type="genus" reg="Chromis">C.</tp:taxon-name-part> <tp:taxon-name-part taxon-name-part-type="species" reg="vanbebberae">vanbebberae</tp:taxon-name-part></tp:taxon-name></italic>. The diagonal light/dark divide on the body of <italic><tp:taxon-name><tp:taxon-name-part taxon-name-part-type="genus" reg="Chromis">C.</tp:taxon-name-part> <tp:taxon-name-part taxon-name-part-type="species" reg="vanbebberae">vanbebberae</tp:taxon-name-part></tp:taxon-name></italic> also distinguishes it from adult <italic><tp:taxon-name><tp:taxon-name-part taxon-name-part-type="genus" reg="Chromis">C.</tp:taxon-name-part> <tp:taxon-name-part taxon-name-part-type="species" reg="insolata">insolata</tp:taxon-name-part></tp:taxon-name></italic>, which has a horizontal division similar to <italic><tp:taxon-name><tp:taxon-name-part taxon-name-part-type="genus" reg="Chromis">C.</tp:taxon-name-part> <tp:taxon-name-part taxon-name-part-type="species" reg="scotti">scotti</tp:taxon-name-part></tp:taxon-name></italic> (Fig. <xref ref-type="fig" rid="F11">11</xref>). <italic><tp:taxon-name><tp:taxon-name-part taxon-name-part-type="genus" reg="Chromis">Chromis</tp:taxon-name-part> <tp:taxon-name-part taxon-name-part-type="species" reg="insolata">insolata</tp:taxon-name-part></tp:taxon-name></italic> and <italic><tp:taxon-name><tp:taxon-name-part taxon-name-part-type="genus" reg="Chromis">C.</tp:taxon-name-part> <tp:taxon-name-part taxon-name-part-type="species" reg="jubauna">jubauna</tp:taxon-name-part></tp:taxon-name></italic> both differ from <italic><tp:taxon-name><tp:taxon-name-part taxon-name-part-type="genus" reg="Chromis">C.</tp:taxon-name-part> <tp:taxon-name-part taxon-name-part-type="species" reg="vanbebberae">vanbebberae</tp:taxon-name-part></tp:taxon-name></italic> in number of anal rays: <italic><tp:taxon-name><tp:taxon-name-part taxon-name-part-type="genus" reg="Chromis">C.</tp:taxon-name-part> <tp:taxon-name-part taxon-name-part-type="species" reg="insolata">insolata</tp:taxon-name-part></tp:taxon-name></italic> typically possesses eleven anal rays and <italic><tp:taxon-name><tp:taxon-name-part taxon-name-part-type="genus" reg="Chromis">C.</tp:taxon-name-part> <tp:taxon-name-part taxon-name-part-type="species" reg="jubauna">jubauna</tp:taxon-name-part></tp:taxon-name></italic> 9–11, in comparison to the typical 12 (rarely 11 or 13) of <italic><tp:taxon-name><tp:taxon-name-part taxon-name-part-type="genus" reg="Chromis">C.</tp:taxon-name-part> <tp:taxon-name-part taxon-name-part-type="species" reg="vanbebberae">vanbebberae</tp:taxon-name-part></tp:taxon-name></italic>. In addition, <italic><tp:taxon-name><tp:taxon-name-part taxon-name-part-type="genus" reg="Chromis">C.</tp:taxon-name-part> <tp:taxon-name-part taxon-name-part-type="species" reg="insolata">insolata</tp:taxon-name-part></tp:taxon-name></italic> typically possesses 18–19 pored lateral line scales, whereas no <italic><tp:taxon-name><tp:taxon-name-part taxon-name-part-type="genus" reg="Chromis">C.</tp:taxon-name-part> <tp:taxon-name-part taxon-name-part-type="species" reg="vanbebberae">vanbebberae</tp:taxon-name-part></tp:taxon-name></italic> specimens examined exceed 17. Adult <italic><tp:taxon-name><tp:taxon-name-part taxon-name-part-type="genus" reg="Chromis">C.</tp:taxon-name-part> <tp:taxon-name-part taxon-name-part-type="species" reg="jubauna">jubauna</tp:taxon-name-part></tp:taxon-name></italic> have uniformly grey to black bodies with bright yellow caudal and soft dorsal fins, versus the dark/light bodies and white fins of <italic><tp:taxon-name><tp:taxon-name-part taxon-name-part-type="genus" reg="Chromis">C.</tp:taxon-name-part> <tp:taxon-name-part taxon-name-part-type="species" reg="vanbebberae">vanbebberae</tp:taxon-name-part></tp:taxon-name></italic>. The juveniles of <italic><tp:taxon-name><tp:taxon-name-part taxon-name-part-type="genus" reg="Chromis">C.</tp:taxon-name-part> <tp:taxon-name-part taxon-name-part-type="species" reg="vanbebberae">vanbebberae</tp:taxon-name-part></tp:taxon-name></italic>, <italic><tp:taxon-name><tp:taxon-name-part taxon-name-part-type="genus" reg="Chromis">C.</tp:taxon-name-part> <tp:taxon-name-part taxon-name-part-type="species" reg="insolata">insolata</tp:taxon-name-part></tp:taxon-name></italic>, <italic><tp:taxon-name><tp:taxon-name-part taxon-name-part-type="genus" reg="Chromis">C.</tp:taxon-name-part> <tp:taxon-name-part taxon-name-part-type="species" reg="scotti">scotti</tp:taxon-name-part></tp:taxon-name></italic>, <italic><tp:taxon-name><tp:taxon-name-part taxon-name-part-type="genus" reg="Chromis">C.</tp:taxon-name-part> <tp:taxon-name-part taxon-name-part-type="species" reg="enchrysurus">enchrysurus</tp:taxon-name-part></tp:taxon-name></italic>, and <italic><tp:taxon-name><tp:taxon-name-part taxon-name-part-type="genus" reg="Chromis">C.</tp:taxon-name-part> <tp:taxon-name-part taxon-name-part-type="species" reg="jubauna">jubauna</tp:taxon-name-part></tp:taxon-name></italic> also have dramatically different live <tp:taxon-name><tp:taxon-name-part taxon-name-part-type="genus" reg="Live"/><tp:taxon-name-part taxon-name-part-type="species" reg="coloration">coloration</tp:taxon-name-part></tp:taxon-name> (Figs <xref ref-type="fig" rid="F7">7</xref>, <xref ref-type="fig" rid="F11">11</xref>). The juveniles of <italic><tp:taxon-name><tp:taxon-name-part taxon-name-part-type="genus" reg="Chromis">C.</tp:taxon-name-part> <tp:taxon-name-part taxon-name-part-type="species" reg="vanbebberae">vanbebberae</tp:taxon-name-part></tp:taxon-name></italic> are similar to adults in <tp:taxon-name><tp:taxon-name-part taxon-name-part-type="genus" reg="Live"/><tp:taxon-name-part taxon-name-part-type="species" reg="coloration">coloration</tp:taxon-name-part></tp:taxon-name>, except with slightly more blue iridescence, whereas juvenile <italic><tp:taxon-name><tp:taxon-name-part taxon-name-part-type="genus" reg="Chromis">C.</tp:taxon-name-part> <tp:taxon-name-part taxon-name-part-type="species" reg="scotti">scotti</tp:taxon-name-part></tp:taxon-name></italic> are almost entirely blue, juvenile <italic><tp:taxon-name><tp:taxon-name-part taxon-name-part-type="genus" reg="Chromis">C.</tp:taxon-name-part> <tp:taxon-name-part taxon-name-part-type="species" reg="insolata">insolata</tp:taxon-name-part></tp:taxon-name></italic> have prominent, wide yellow, purple, and white horizontal stripes, and juvenile <italic><tp:taxon-name><tp:taxon-name-part taxon-name-part-type="genus" reg="Chromis">C.</tp:taxon-name-part> <tp:taxon-name-part taxon-name-part-type="species" reg="jubauna">jubauna</tp:taxon-name-part></tp:taxon-name></italic> are yellow dorsally and bright purplish-blue ventrally.</p><fig id="F10" position="float" orientation="portrait"><object-id xmlns:xlink="http://www.w3.org/1999/xlink" content-type="doi" xlink:type="simple">10.3897/zookeys.1008.58805.figure10</object-id><object-id xmlns:xlink="http://www.w3.org/1999/xlink" content-type="arpha" xlink:type="simple">EFEFE63E-9399-5706-A489-190E02F05245</object-id><label>Figure 10.</label><caption><p><tp:taxon-name><tp:taxon-name-part taxon-name-part-type="genus" reg="Live">Live</tp:taxon-name-part> <tp:taxon-name-part taxon-name-part-type="species" reg="coloration">coloration</tp:taxon-name-part></tp:taxon-name> of <italic><tp:taxon-name><tp:taxon-name-part taxon-name-part-type="genus" reg="Chromis">Chromis</tp:taxon-name-part> <tp:taxon-name-part taxon-name-part-type="species" reg="enchrysurus">enchrysurus</tp:taxon-name-part></tp:taxon-name></italic><bold>A</bold> dry Tortugas, Florida <bold>B</bold> off North Carolina <bold>C</bold> gulf of Mexico, Florida <bold>D–F</bold> Florida Keys, juveniles. Photographs by Alison and Carlos Estape (<bold>A, D–F</bold>), Frank Krasovec (<bold>B</bold>), and Bob and Carol Cox (<bold>C</bold>). No photographed fish were preserved.</p></caption><graphic xmlns:xlink="http://www.w3.org/1999/xlink" xlink:href="zookeys-1008-107-g010.jpg" position="float" orientation="portrait" xlink:type="simple" id="oo_492905.jpg"><uri content-type="original_file" xlink:type="simple">https://binary.pensoft.net/fig/492905</uri></graphic></fig><fig id="F11" position="float" orientation="portrait"><object-id xmlns:xlink="http://www.w3.org/1999/xlink" content-type="doi" xlink:type="simple">10.3897/zookeys.1008.58805.figure11</object-id><object-id xmlns:xlink="http://www.w3.org/1999/xlink" content-type="arpha" xlink:type="simple">B930DF9E-6486-53AD-8EFD-0C97FE61C981</object-id><label>Figure 11.</label><caption><p><tp:taxon-name><tp:taxon-name-part taxon-name-part-type="genus" reg="Live">Live</tp:taxon-name-part> <tp:taxon-name-part taxon-name-part-type="species" reg="coloration">coloration</tp:taxon-name-part></tp:taxon-name> of <italic><tp:taxon-name><tp:taxon-name-part taxon-name-part-type="genus" reg="Chromis">Chromis</tp:taxon-name-part> <tp:taxon-name-part taxon-name-part-type="species" reg="scotti">scotti</tp:taxon-name-part></tp:taxon-name> and <tp:taxon-name><tp:taxon-name-part taxon-name-part-type="genus" reg="Chromis">C.</tp:taxon-name-part> <tp:taxon-name-part taxon-name-part-type="species" reg="insolata">insolata</tp:taxon-name-part></tp:taxon-name></italic><bold>A</bold><italic><tp:taxon-name><tp:taxon-name-part taxon-name-part-type="genus" reg="Chromis">C.</tp:taxon-name-part> <tp:taxon-name-part taxon-name-part-type="species" reg="scotti">scotti</tp:taxon-name-part></tp:taxon-name></italic>, adult, Roatan, Honduras <bold>B</bold><italic><tp:taxon-name><tp:taxon-name-part taxon-name-part-type="genus" reg="Chromis">C.</tp:taxon-name-part> <tp:taxon-name-part taxon-name-part-type="species" reg="scotti">scotti</tp:taxon-name-part></tp:taxon-name></italic>, juvenile, Tobago <bold>C</bold><italic><tp:taxon-name><tp:taxon-name-part taxon-name-part-type="genus" reg="Chromis">C.</tp:taxon-name-part> <tp:taxon-name-part taxon-name-part-type="species" reg="insolata">insolata</tp:taxon-name-part></tp:taxon-name></italic>, adult, Florida Keys <bold>D</bold><italic><tp:taxon-name><tp:taxon-name-part taxon-name-part-type="genus" reg="Chromis">C.</tp:taxon-name-part> <tp:taxon-name-part taxon-name-part-type="species" reg="insolata">insolata</tp:taxon-name-part></tp:taxon-name></italic>, juvenile, Florida Keys <bold>E</bold><italic><tp:taxon-name><tp:taxon-name-part taxon-name-part-type="genus" reg="Chromis">C.</tp:taxon-name-part> <tp:taxon-name-part taxon-name-part-type="species" reg="jubauna">jubauna</tp:taxon-name-part></tp:taxon-name></italic>, adult, Laje de Santos Island, Brazil <bold>F</bold><italic><tp:taxon-name><tp:taxon-name-part taxon-name-part-type="genus" reg="Chromis">C.</tp:taxon-name-part> <tp:taxon-name-part taxon-name-part-type="species" reg="jubauna">jubauna</tp:taxon-name-part></tp:taxon-name></italic>, juvenile, Laje de Santos Island, Brazil. Photographs by Mickey Charteris (<bold>A</bold>), Alison and Carlos Estape (<bold>B–D</bold>), and Osmar Luiz Jr (<bold>E, F</bold>).</p></caption><graphic xmlns:xlink="http://www.w3.org/1999/xlink" xlink:href="zookeys-1008-107-g011.jpg" position="float" orientation="portrait" xlink:type="simple" id="oo_492906.jpg"><uri content-type="original_file" xlink:type="simple">https://binary.pensoft.net/fig/492906</uri></graphic></fig></tp:treatment-sec><tp:treatment-sec><!--Section generated to contain objects referenced in tp:taxon-treatment.--><supplementary-material xmlns:xlink="http://www.w3.org/1999/xlink" id="S1" position="float" orientation="portrait" xlink:type="simple"><object-id content-type="doi" xlink:type="simple">10.3897/zookeys.1008.58805.suppl1</object-id><object-id content-type="arpha" xlink:type="simple">01C52DCE-058A-5849-BEFA-E034621A3034</object-id><label>Supplementary material 1</label><caption><p>Table S1. Material examined of <italic><tp:taxon-name><tp:taxon-name-part taxon-name-part-type="genus" reg="Chromis">Chromis</tp:taxon-name-part> <tp:taxon-name-part taxon-name-part-type="species" reg="vanbebberae">vanbebberae</tp:taxon-name-part></tp:taxon-name></italic> and <italic><tp:taxon-name><tp:taxon-name-part taxon-name-part-type="genus" reg="Chromis">C.</tp:taxon-name-part> <tp:taxon-name-part taxon-name-part-type="species" reg="enchrysurus">enchrysurus</tp:taxon-name-part></tp:taxon-name></italic></p></caption><statement content-type="dataType"><label>Data type</label><p>Specimen list</p></statement><media xlink:href="zookeys-1008-107-s001.xlsx" mimetype="application" mime-subtype="vnd.openxmlformats-officedocument.spreadsheetml.sheet" position="float" orientation="portrait" xlink:type="simple" id="oo_492907.xlsx"><uri content-type="original_file" xlink:type="simple">https://binary.pensoft.net/file/492907</uri></media><permissions><license xlink:type="simple"><license-p>This dataset is made available under the Open Database License (http://opendatacommons.org/licenses/odbl/1.0/). The Open Database License (ODbL) is a license agreement intended to allow users to freely share, modify, and use this Dataset while maintaining this same freedom for others, provided that the original source and author(s) are credited.</license-p></license></permissions><attrib specific-use="authors">Emily P. McFarland, Carole C. Baldwin, D. Ross Robertson, Luiz A. Rocha, Luke Tornabene</attrib></supplementary-material><table-wrap id="T3" position="float" orientation="portrait"><label>Table 3.</label><caption><p>Morphometrics and meristics of <italic><tp:taxon-name><tp:taxon-name-part taxon-name-part-type="genus" reg="Chromis">Chromis</tp:taxon-name-part> <tp:taxon-name-part taxon-name-part-type="species" reg="vanbebberae">vanbebberae</tp:taxon-name-part></tp:taxon-name></italic> and <italic><tp:taxon-name><tp:taxon-name-part taxon-name-part-type="genus" reg="Chromis">Chromis</tp:taxon-name-part> <tp:taxon-name-part taxon-name-part-type="species" reg="enchrysurus">enchrysurus</tp:taxon-name-part></tp:taxon-name></italic> specimens examined. Morphometric values are as percentage of SL.</p></caption><table id="TID0EYWEK" rules="all"><tbody><tr><th rowspan="2" colspan="1"/><th rowspan="1" colspan="3">
                <italic><tp:taxon-name><tp:taxon-name-part taxon-name-part-type="genus" reg="Chromis">Chromis</tp:taxon-name-part> <tp:taxon-name-part taxon-name-part-type="species" reg="vanbebberae">vanbebberae</tp:taxon-name-part></tp:taxon-name></italic>
              </th><th rowspan="1" colspan="3">
                <italic><tp:taxon-name><tp:taxon-name-part taxon-name-part-type="genus" reg="Chromis">Chromis</tp:taxon-name-part> <tp:taxon-name-part taxon-name-part-type="species" reg="enchrysura">enchrysura</tp:taxon-name-part></tp:taxon-name></italic>
              </th></tr><tr><th rowspan="1" colspan="1">Holotype USNM 446947</th><th rowspan="1" colspan="1">Average</th><th rowspan="1" colspan="1">Range</th><th rowspan="1" colspan="1">Holotype <named-content xmlns:xlink="http://www.w3.org/1999/xlink" content-type="dwc:institutional_code" xlink:type="simple">KU</named-content> 27029</th><th rowspan="1" colspan="1">Average</th><th rowspan="1" colspan="1">Range</th></tr><tr><td rowspan="1" colspan="1">standard length</td><td rowspan="1" colspan="1">73.9</td><td rowspan="1" colspan="1">48.2</td><td rowspan="1" colspan="1">13.9–98.4</td><td rowspan="1" colspan="1">68</td><td rowspan="1" colspan="1">60.7</td><td rowspan="1" colspan="1">80.8–17.7</td></tr><tr><td rowspan="1" colspan="1">body depth</td><td rowspan="1" colspan="1">55.2</td><td rowspan="1" colspan="1">51.1</td><td rowspan="1" colspan="1">41.6–57.7</td><td rowspan="1" colspan="1">50.9</td><td rowspan="1" colspan="1">50.2</td><td rowspan="1" colspan="1">53.9–44</td></tr><tr><td rowspan="1" colspan="1">body width</td><td rowspan="1" colspan="1">19.4</td><td rowspan="1" colspan="1">19.1</td><td rowspan="1" colspan="1">16.5–21.6</td><td rowspan="1" colspan="1">17.8</td><td rowspan="1" colspan="1">17.5</td><td rowspan="1" colspan="1">19.2–13.8</td></tr><tr><td rowspan="1" colspan="1">head length</td><td rowspan="1" colspan="1">30.2</td><td rowspan="1" colspan="1">35.4</td><td rowspan="1" colspan="1">30.2–41</td><td rowspan="1" colspan="1">31.3</td><td rowspan="1" colspan="1">31.6</td><td rowspan="1" colspan="1">36–29.8</td></tr><tr><td rowspan="1" colspan="1">snout length</td><td rowspan="1" colspan="1">7.9</td><td rowspan="1" colspan="1">8.2</td><td rowspan="1" colspan="1">5.2–10.3</td><td rowspan="1" colspan="1">8.4</td><td rowspan="1" colspan="1">8.2</td><td rowspan="1" colspan="1">9.3–5.8</td></tr><tr><td rowspan="1" colspan="1">orbit diameter</td><td rowspan="1" colspan="1">11.8</td><td rowspan="1" colspan="1">14.6</td><td rowspan="1" colspan="1">11.5–17.4</td><td rowspan="1" colspan="1">11.3</td><td rowspan="1" colspan="1">11.7</td><td rowspan="1" colspan="1">14.7–10</td></tr><tr><td rowspan="1" colspan="1">interorbit width</td><td rowspan="1" colspan="1">10.7</td><td rowspan="1" colspan="1">10.6</td><td rowspan="1" colspan="1">8.6–12.1</td><td rowspan="1" colspan="1">10.6</td><td rowspan="1" colspan="1">10.6</td><td rowspan="1" colspan="1">14–9.2</td></tr><tr><td rowspan="1" colspan="1">caudal peduncle depth</td><td rowspan="1" colspan="1">16.1</td><td rowspan="1" colspan="1">15.1</td><td rowspan="1" colspan="1">13.3–16.4</td><td rowspan="1" colspan="1">14.7</td><td rowspan="1" colspan="1">14</td><td rowspan="1" colspan="1">15.6–9.8</td></tr><tr><td rowspan="1" colspan="1">upper jaw length</td><td rowspan="1" colspan="1">9.1</td><td rowspan="1" colspan="1">10</td><td rowspan="1" colspan="1">6.0–14.4</td><td rowspan="1" colspan="1">9.4</td><td rowspan="1" colspan="1">9.7</td><td rowspan="1" colspan="1">10.9–8</td></tr><tr><td rowspan="1" colspan="1">predorsal length</td><td rowspan="1" colspan="1">33.2</td><td rowspan="1" colspan="1">34</td><td rowspan="1" colspan="1">28.6–42</td><td rowspan="1" colspan="1">35.6</td><td rowspan="1" colspan="1">33.7</td><td rowspan="1" colspan="1">38.3–28.2</td></tr><tr><td rowspan="1" colspan="1">spinous dorsal base</td><td rowspan="1" colspan="1">48.6</td><td rowspan="1" colspan="1">44.1</td><td rowspan="1" colspan="1">35.5–50.2</td><td rowspan="1" colspan="1">45.9</td><td rowspan="1" colspan="1">46.7</td><td rowspan="1" colspan="1">50.8–36.6</td></tr><tr><td rowspan="1" colspan="1">soft dorsal base</td><td rowspan="1" colspan="1">18.9</td><td rowspan="1" colspan="1">16.5</td><td rowspan="1" colspan="1">13.4–18.9</td><td rowspan="1" colspan="1">16.9</td><td rowspan="1" colspan="1">14.6</td><td rowspan="1" colspan="1">18–10.4</td></tr><tr><td rowspan="1" colspan="1">1<sup>st</sup> dorsal spine</td><td rowspan="1" colspan="1">8.7</td><td rowspan="1" colspan="1">9.1</td><td rowspan="1" colspan="1">7.2–11.9</td><td rowspan="1" colspan="1">10.3</td><td rowspan="1" colspan="1">8.3</td><td rowspan="1" colspan="1">10.3–6.7</td></tr><tr><td rowspan="1" colspan="1">2<sup>nd</sup> dorsal spine</td><td rowspan="1" colspan="1">12.9</td><td rowspan="1" colspan="1">14.3</td><td rowspan="1" colspan="1">11.4–17.5</td><td rowspan="1" colspan="1">14.9</td><td rowspan="1" colspan="1">12.6</td><td rowspan="1" colspan="1">16.2–10.6</td></tr><tr><td rowspan="1" colspan="1">3<sup>rd</sup> dorsal spine</td><td rowspan="1" colspan="1">15.7</td><td rowspan="1" colspan="1">17.9</td><td rowspan="1" colspan="1">15.3–21.6</td><td rowspan="1" colspan="1">19.6</td><td rowspan="1" colspan="1">15.5</td><td rowspan="1" colspan="1">19.6–12.3</td></tr><tr><td rowspan="1" colspan="1">4<sup>th</sup> dorsal spine</td><td rowspan="1" colspan="1">19.4</td><td rowspan="1" colspan="1">20.2</td><td rowspan="1" colspan="1">16.6–24.5</td><td rowspan="1" colspan="1">22.4</td><td rowspan="1" colspan="1">17.4</td><td rowspan="1" colspan="1">22.4–13.5</td></tr><tr><td rowspan="1" colspan="1">5<sup>th</sup> dorsal spine</td><td rowspan="1" colspan="1">20.6</td><td rowspan="1" colspan="1">20.5</td><td rowspan="1" colspan="1">16.2–25.9</td><td rowspan="1" colspan="1">22.2</td><td rowspan="1" colspan="1">17.4</td><td rowspan="1" colspan="1">22.4–13.5</td></tr><tr><td rowspan="1" colspan="1">6<sup>th</sup> dorsal spine</td><td rowspan="1" colspan="1">19.8</td><td rowspan="1" colspan="1">18.6</td><td rowspan="1" colspan="1">15.5–23.7</td><td rowspan="1" colspan="1">21.6</td><td rowspan="1" colspan="1">17</td><td rowspan="1" colspan="1">21.6–13.3</td></tr><tr><td rowspan="1" colspan="1">last dorsal spine</td><td rowspan="1" colspan="1">16.4</td><td rowspan="1" colspan="1">13.8</td><td rowspan="1" colspan="1">10.3–17.4</td><td rowspan="1" colspan="1">14.1</td><td rowspan="1" colspan="1">12.3</td><td rowspan="1" colspan="1">16.1–9.3</td></tr><tr><td rowspan="1" colspan="1">longest dorsal ray</td><td rowspan="1" colspan="1">23.8</td><td rowspan="1" colspan="1">23.2</td><td rowspan="1" colspan="1">21.1–28.5</td><td rowspan="1" colspan="1">21.3</td><td rowspan="1" colspan="1">19.1</td><td rowspan="1" colspan="1">23–16.1</td></tr><tr><td rowspan="1" colspan="1">preanal length</td><td rowspan="1" colspan="1">64.1</td><td rowspan="1" colspan="1">67</td><td rowspan="1" colspan="1">63.2–69.7</td><td rowspan="1" colspan="1">64.7</td><td rowspan="1" colspan="1">66.5</td><td rowspan="1" colspan="1">69.9–63.1</td></tr><tr><td rowspan="1" colspan="1">1<sup>st</sup> anal spine</td><td rowspan="1" colspan="1">9.3</td><td rowspan="1" colspan="1">8.7</td><td rowspan="1" colspan="1">5.8–11.6</td><td rowspan="1" colspan="1">9.9</td><td rowspan="1" colspan="1">8.1</td><td rowspan="1" colspan="1">9.9–5.5</td></tr><tr><td rowspan="1" colspan="1">2<sup>nd</sup> anal spine</td><td rowspan="1" colspan="1">19.9</td><td rowspan="1" colspan="1">19.2</td><td rowspan="1" colspan="1">15.1–22.4</td><td rowspan="1" colspan="1">20.9</td><td rowspan="1" colspan="1">18.8</td><td rowspan="1" colspan="1">21.8–16</td></tr><tr><td rowspan="1" colspan="1">longest anal ray</td><td rowspan="1" colspan="1">23.4</td><td rowspan="1" colspan="1">24.1</td><td rowspan="1" colspan="1">18.9–28</td><td rowspan="1" colspan="1">22.1</td><td rowspan="1" colspan="1">19.9</td><td rowspan="1" colspan="1">26.3–16.3</td></tr><tr><td rowspan="1" colspan="1">caudal length</td><td rowspan="1" colspan="1">41</td><td rowspan="1" colspan="1">36.8</td><td rowspan="1" colspan="1">29.7–44.9</td><td rowspan="1" colspan="1">31.5</td><td rowspan="1" colspan="1">31.4</td><td rowspan="1" colspan="1">35.8–27.3</td></tr><tr><td rowspan="1" colspan="1">longest pectoral ray</td><td rowspan="1" colspan="1">34.2</td><td rowspan="1" colspan="1">33.8</td><td rowspan="1" colspan="1">31.1–38.1</td><td rowspan="1" colspan="1">30.2</td><td rowspan="1" colspan="1">31.2</td><td rowspan="1" colspan="1">33.7–28.6</td></tr><tr><td rowspan="1" colspan="1">prepelvic length</td><td rowspan="1" colspan="1">35.2</td><td rowspan="1" colspan="1">38.4</td><td rowspan="1" colspan="1">35.2–43.6</td><td rowspan="1" colspan="1">37.4</td><td rowspan="1" colspan="1">37.3</td><td rowspan="1" colspan="1">41.7–33.8</td></tr><tr><td rowspan="1" colspan="1">pelvic spine length</td><td rowspan="1" colspan="1">22.2</td><td rowspan="1" colspan="1">20.3</td><td rowspan="1" colspan="1">18.7–22.4</td><td rowspan="1" colspan="1">22.7</td><td rowspan="1" colspan="1">20</td><td rowspan="1" colspan="1">31.2–17.2</td></tr><tr><td rowspan="1" colspan="1">1<sup>st</sup> pelvic soft ray</td><td rowspan="1" colspan="1">40.9</td><td rowspan="1" colspan="1">35.4</td><td rowspan="1" colspan="1">28.8–43.2</td><td rowspan="1" colspan="1">36.3</td><td rowspan="1" colspan="1">23.4</td><td rowspan="1" colspan="1">36.8–30.8</td></tr><tr><td rowspan="1" colspan="1">dorsal rays</td><td rowspan="1" colspan="1">12</td><td rowspan="1" colspan="1">12.73</td><td rowspan="1" colspan="1">12–13</td><td rowspan="1" colspan="1">12</td><td rowspan="1" colspan="1">12.22</td><td rowspan="1" colspan="1">11–15</td></tr><tr><td rowspan="1" colspan="1">anal rays</td><td rowspan="1" colspan="1">12</td><td rowspan="1" colspan="1">12.57</td><td rowspan="1" colspan="1">12–13</td><td rowspan="1" colspan="1">12</td><td rowspan="1" colspan="1">12.06</td><td rowspan="1" colspan="1">11–13</td></tr><tr><td rowspan="1" colspan="1">pored lateral line scales</td><td rowspan="1" colspan="1">17</td><td rowspan="1" colspan="1">16.54</td><td rowspan="1" colspan="1">15–17</td><td rowspan="1" colspan="1">17</td><td rowspan="1" colspan="1">17.16</td><td rowspan="1" colspan="1">16–18</td></tr><tr><td rowspan="1" colspan="1">upper gill rakers</td><td rowspan="1" colspan="1">7</td><td rowspan="1" colspan="1">7.27</td><td rowspan="1" colspan="1">7–8</td><td rowspan="1" colspan="1">8</td><td rowspan="1" colspan="1">7.47</td><td rowspan="1" colspan="1">7–8</td></tr><tr><td rowspan="1" colspan="1">lower gill rakers</td><td rowspan="1" colspan="1">17</td><td rowspan="1" colspan="1">16.93</td><td rowspan="1" colspan="1">16–18</td><td rowspan="1" colspan="1">16</td><td rowspan="1" colspan="1">16.84</td><td rowspan="1" colspan="1">16–18</td></tr></tbody></table></table-wrap><fig id="F1" position="float" orientation="portrait"><object-id xmlns:xlink="http://www.w3.org/1999/xlink" content-type="doi" xlink:type="simple">10.3897/zookeys.1008.58805.figure1</object-id><object-id xmlns:xlink="http://www.w3.org/1999/xlink" content-type="arpha" xlink:type="simple">829E865F-3429-5E19-82C1-3BB8E3666FF3</object-id><label>Figure 1.</label><caption><p>Observations and hypothesized ranges of <italic><tp:taxon-name><tp:taxon-name-part taxon-name-part-type="genus" reg="Chromis">Chromis</tp:taxon-name-part> <tp:taxon-name-part taxon-name-part-type="species" reg="enchrysurus">enchrysurus</tp:taxon-name-part></tp:taxon-name></italic> and <italic><tp:taxon-name><tp:taxon-name-part taxon-name-part-type="genus" reg="Chromis">Chromis</tp:taxon-name-part> <tp:taxon-name-part taxon-name-part-type="species" reg="vanbebberae">vanbebberae</tp:taxon-name-part></tp:taxon-name></italic>. Open circles and triangles represent locations of specimens examined in this study. Solid circles or triangles represent records from visual observations, database searches, or the literature. Red triangle is Curaçao, the type locality of <italic><tp:taxon-name><tp:taxon-name-part taxon-name-part-type="genus" reg="Chromis">C.</tp:taxon-name-part> <tp:taxon-name-part taxon-name-part-type="species" reg="vanbebberae">vanbebberae</tp:taxon-name-part></tp:taxon-name></italic>.</p></caption><graphic xmlns:xlink="http://www.w3.org/1999/xlink" xlink:href="zookeys-1008-107-g001.jpg" position="float" orientation="portrait" xlink:type="simple" id="oo_492896.jpg"><uri content-type="original_file" xlink:type="simple">https://binary.pensoft.net/fig/492896</uri></graphic></fig></tp:treatment-sec><ref-list><ref id="B24"><mixed-citation xmlns:xlink="http://www.w3.org/1999/xlink" xlink:type="simple"><person-group><name name-style="western"><surname>Emery</surname><given-names>AR</given-names></name><name name-style="western"><surname>Smith-Vaniz</surname><given-names>WF</given-names></name></person-group> (<year>1982</year>) <article-title>Geographic variation and redescription of the western Atlantic damselfish <italic><tp:taxon-name><tp:taxon-name-part taxon-name-part-type="genus">Chromis</tp:taxon-name-part> <tp:taxon-name-part taxon-name-part-type="species">enchrysurus</tp:taxon-name-part></tp:taxon-name></italic> Jordan and Gilbert (<tp:taxon-name><tp:taxon-name-part taxon-name-part-type="class">Pisces</tp:taxon-name-part></tp:taxon-name>: <tp:taxon-name><tp:taxon-name-part taxon-name-part-type="family">Pomacentridae</tp:taxon-name-part></tp:taxon-name>).</article-title><source>Bulletin of Marine Science</source><volume>32</volume>(<issue>1</issue>): <fpage>151</fpage>–<lpage>165</lpage>.</mixed-citation></ref></ref-list></tp:taxon-treatment>
