# Supplementary material for: A new species of Chromis damselfish from the tropical western Atlantic (Teleostei, Pomacentridae)
Source: Zookeys. 2020 Dec 31;1008:107–38. doi: 10.3897/zookeys.1008.58805 (PMC7790814; doi:10.3897/zookeys.1008.58805)
Supplement: Supplementary material 1 — Table S1. Material examined of Chromisvanbebberae and C.enchrysurus [file zookeys-1008-107-s001.xlsx]

## Sheet: Sheet1
Species	Catalog number	Tissue Label	COI GenBank	Cytb GenBank	Locality	Latitude	Longitude	Depth
Chromis enchrysurus	UW 200011	CE1	NA	MT720917	South of Marathon, Florida	unknown	unknown	25–30 m
Chromis enchrysurus	UW 200011	CE2	NA	MT720918	South of Marathon, Florida	unknown	unknown	25–30 m
Chromis enchrysurus	UW 200011	CE3	NA	MT720928	South of Marathon, Florida	unknown	unknown	25–30 m
Chromis enchrysurus	UW 200011	CE4	NA	MT720929	South of Marathon, Florida	unknown	unknown	25–30 m
Chromis vanbebberae	USNM 406205 (tissue only)	CUR11205	MT726951	MT720916	Curacao	12.0832	-68.8991	119m–161 m
Chromis vanbebberae	USNM 406206	CUR11206	MT726952	NA	Curacao	12.0832	-68.8991	119m–161 m
Chromis vanbebberae	USNM 414902	CUR12141	MT726954	NA	Curacao	12.0832	-68.8991	123m–160 m
Chromis vanbebberae	USNM 414901	CUR12142	MT726955	NA	Curacao	12.0832	-68.8991	123m–160 m
Chromis vanbebberae	USNM 413947	CUR13013	NA	NA	Curacao	11.9758	-68.6462	98m–153 m
Chromis vanbebberae	USNM 413966	CUR13056	NA	MT720922	Curacao	11.9758	-68.6462	53m–189 m
Chromis vanbebberae	USNM 430030	CUR13335	MT726956	MT720923	Curacao	12.0832	-68.8991	unknown
Chromis vanbebberae	USNM 446947	CUR19001	NA	NA	Curacao	12.083	-68.991	117 m
Chromis vanbebberae	CAS-ICH 247234	CUR19010	NA	NA	Curacao	12.083	-68.991	106 m
Chromis vanbebberae	UW 200069	CUR19003	NA	NA	Curacao	12.083	-68.991	106 m
Chromis vanbebberae	UW 200070	CUR19009	NA	NA	Curacao	12.083	-68.991	61–241 m
Chromis vanbebberae	USNM 435327 (tissue only)	CUR15008	MT726957	NA	Curacao	12.083	-68.991	94m–97 m
Chromis vanbebberae	USNM 435328 (tissue only)	CUR15009	MT726959	NA	Curacao	12.083	-68.991	94m–97 m
Chromis vanbebberae	USNM 435329 (tissue only)	CUR15010	MT726960	NA	Curacao	12.083	-68.991	94m–97 m
Chromis vanbebberae	USNM 446863 (tissue only)	CUR15023	MT726961	MT720925	Curacao	12.0832	-68.8991	unknown
Chromis vanbebberae	USNM 446864 (tissue only)	CUR15043	MT726964	MT720926	Curacao	12.0832	-68.8991	unknown
Chromis vanbebberae	USNM 446865 (tissue only)	CUR15044	MT726958	NA	Curacao	12.0832	-68.8991	unknown
Chromis vanbebberae	USNM 446866 (tissue only)	CUR15045	MT726965	NA	Curacao	12.0832	-68.8991	unknown
Chromis vanbebberae	USNM 446867 (tissue only)	CUR15046	MT726966	NA	Curacao	12.0832	-68.8991	unknown
Chromis vanbebberae	USNM 446868 (tissue only)	CUR15047	MT726962	NA	Curacao	12.0832	-68.8991	unknown
Chromis vanbebberae	USNM 446869 (tissue only)	CUR15062	MT726963	MT720927	Curacao	12.0832	-68.8991	unknown
Chromis vanbebberae	USNM 442658	EUS17005	MT726973	MT720924	Sint Eustatius	17.4599	-62.9817	65m–217 m
Chromis vanbebberae	FMNH 48496	NA	NA	NA	Bermuda	unknown	unknown	unknown
Chromis vanbebberae	FMNH 66953	NA	NA	NA	Honduras	16.65	-81.9833	110 m
Chromis vanbebberae	FMNH 66953	NA	NA	NA	Honduras	16.65	-81.9833	110 m
Chromis vanbebberae	FMNH 66953	NA	NA	NA	Honduras	16.65	-81.9833	110 m
Chromis enchrysurus	FSBC 24833	FWRI 1022	NA	MT720908	Gulf of Mexico, Florida	25.964	-82.79	36.56 m
Chromis enchrysurus	FSBC 24852	FWRI 1050	MT726977	MT720909	Gulf of Mexico, Florida	29.2926	-85.659	56.66 m
Chromis enchrysurus	FSBC 24852	FWRI 1051	NA	NA	Gulf of Mexico, Florida	29.2926	-85.659	56.66 m
Chromis enchrysurus	FSBC 24852	FWRI 1052	MT726949	MT720910	Gulf of Mexico, Florida	29.2926	-85.659	56.66 m
Chromis enchrysurus	FSBC 24852	FWRI 1053	NA	MT720911	Gulf of Mexico, Florida	29.2926	-85.659	56.66 m
Chromis enchrysurus	FSBC 25400	FWRI 1404	NA	MT720912	Gulf of Mexico, Florida	26.0777	-83.1077	49.35 m
Chromis enchrysurus	FSBC 25536	FWRI 1486	NA	MT720913	Gulf of Mexico, Florida	30.1831	-86.4213	31.07 m
Chromis enchrysurus	FSBC 28569	FWRI 2840	NA	MT720914	Gulf of Mexico, Florida	26.9317	-83.1788	40 m
Chromis enchrysurus	FSBC 28569	FWRI 2841	NA	MT720915	Gulf of Mexico, Florida	26.9317	-83.1788	40 m
Chromis enchrysurus	FSBC 28524	FWRI 2917	MT726979	NA	Gulf of Mexico, Florida	27.0843	-83.8391	67 m
Chromis enchrysurus	FSBC 23811	FWRI 40	MT726976	MT720919	Gulf of Mexico, Florida	26.46	-82.9426	36.56 m
Chromis enchrysurus	FSBC 23838	FWRI 91	NA	NA	Gulf of Mexico, Florida	25.0906	-82.9426	73.12 m
Chromis enchrysurus	FSBC 23838	FWRI 92	NA	MT720920	Gulf of Mexico, Florida	25.0906	-82.9426	73.12 m
Chromis enchrysurus	FSBC 23838	FWRI 93	NA	MT720921	Gulf of Mexico, Florida	25.0906	-82.9426	73.12 m
Chromis enchrysurus	FSBC 23838	FWRI 94	NA	NA	Gulf of Mexico, Florida	25.0906	-82.9426	73.12 m
Chromis enchrysurus	FSBC 23838	FWRI 95	NA	NA	Gulf of Mexico, Florida	25.0906	-82.9426	73.12 m
Chromis enchrysurus	LSUMZ 15565	4839	MT726978	MT720930	Gulf of Mexico, Louisiana	28.0866	-91.0225	unknown
Chromis enchrysurus	KU 27029	MT726975	NA	NA	Mid Atlantic bight	34.9667	-75.3666	88m–107m
Chromis enchrysurus	UF 153075	NA	NA	JQ 707172	Gulf of Mexico, Florida	26.417	-82.95	39.68 m
Chromis enchrysurus	UF 41318	NA	NA	NA	Georgia	31.7836	-79.578	64 m
Chromis enchrysurus	UF 183685	NA	NA	NA	South Carolina	32.9667	-78.0333	75 m
Chromis enchrysurus	UF 32862	NA	NA	NA	South Carolina	33.0667	-77.9667	42 m
Chromis enchrysurus	UF 23860	NA	NA	NA	South Carolina	32.3833	-79.0167	32–36 m
Chromis enchrysurus	UF 23860	NA	NA	NA	South Carolina	32.3833	-79.0167	32–36 m
Chromis enchrysurus	UF 24586	NA	NA	NA	South Carolina	32.9667	-78.0333	75 m
Chromis enchrysurus	UF 24586	NA	NA	NA	South Carolina	32.9667	-78.0333	75 m
Chromis enchrysurus	UF 24586	NA	NA	NA	South Carolina	32.9667	-78.0333	75 m
Chromis enchrysurus	UF 24586	NA	NA	NA	South Carolina	32.9667	-78.0333	75 m
Chromis enchrysurus	UF 24586	NA	NA	NA	South Carolina	32.9667	-78.0333	75 m
Chromis enchrysurus	UF 24586	NA	NA	NA	South Carolina	32.9667	-78.0333	75 m
