# Supplementary material for: A new species of Chromis damselfish from the tropical western Atlantic (Teleostei, Pomacentridae)
Source: Zookeys. 2020 Dec 31;1008:107–38. doi: 10.3897/zookeys.1008.58805 (PMC7790814; doi:10.3897/zookeys.1008.58805)
Supplement: Supplementary material 2 — Table S2. GenBank accession numbers for outgroup taxa [file zookeys-1008-107-s002.xlsx]

## Sheet: Sheet1
Species	COI	Cytb
Chromis verater	NA	KP183429
Chromis xanthura	MT726980	JF458078
Chromis xanthochria	MF123819.1	JF458076
Chromis weberi	JF434907.1	AY208537
Chromis multilineata	MT726970	AY208533
Chromis cyanea	JQ842054	AY208529
Chromis insolata	MT726950	NA
Chromis scotti	MT726953	NA
Chromis lubbocki	MT726967	NA
Chromis randalli	MT726968	MK100727
Chromis alta	MT726971	JQ707168
Chromis sanctaehelenae	MT726969	NA
Chromis atrilobata	MT726972	EF489741
Chromis vanderbilti	MK658112.1	JF458061
Chromis ternatensis	KU944451.1	JF458057
Chromis opercularis	JF434891.1	JF458053
Chromis nigrura	JQ349893.1	JQ707174
Chromis iomelas	KJ967977.1	AY208531
Chromis dimidiata	MF123812.1	JQ707171
Chromis chrysura	JF434876.1	AY208528
Chromis atripectoralis	MK657706.1	AY208525
Chromis acares	MK658116.1	JF458030
Chromis limbata	NA	EF392576
Chromis ovalis	NA	KU843344
Chromis viridis	MF409610.1	AY208536
Chromis anadema	NA	LC259484
Chromis caudalis	NA	AY289557
Chromis punctipinnis	JQ934974.1	AY289559
Chromis agilis	MK658635.1	AY208522
Chromis flavapicis	MK566866.1	KM455535
Chromis bami	MK657981.1	JQ707169
Chromis fatuhivae	MK566864.1	KM455246
Chromis fieldi	MH287797.1	KC311948
Chromis chromis	KF564300.1	AY208527
Chromis lepidolepis	JQ707140.1	JQ707173
Chromis delta	JQ707137.1	JQ707170
Chromis xanthopterygia	NA	AY208538
Chromis retrofasciata	MH049305.1	AY208535
Chromis nitida	HQ956578.1	AY208534
Chromis margaritifer	KF929750.1	AY208532
Chromis flavomaculata	NA	AY208530
Chromis atripes	KM357714.1	AY208526
Chromis amboinensis	KM357716.1	AY208523
Dascyllus trimaculatus	MF123855.1	AY208545.1
Dascyllus flavicaudus	MK658308.1	AY208541.1
Dascyllus aruanus	MK658108.1	JF458114.1
Pomacentrus caeruleus	JF435115.1	KM198823.1
Pomacentrus pavo	MK657869.1	AY208604.1
Pomacentrus trilineatus	MF123994.1	AY208608.1
Chrysiptera cyanea	KP195014.1	AB018992.1
Chrysiptera rex	KP194198.1	AY208572.1
