# Supplementary material for: A new species of Chromis damselfish from the tropical western Atlantic (Teleostei, Pomacentridae)
Source: Zookeys. 2020 Dec 31;1008:107–38. doi: 10.3897/zookeys.1008.58805 (PMC7790814; doi:10.3897/zookeys.1008.58805)
Supplement: Supplementary material 4 — Table S4. Loadings for the first five components from the Principal Component Analysis [file zookeys-1008-107-s004.xlsx]

## Sheet: ChromisPCAloadings
	Component 1	Component 2	Component 3	Component 4	Component 5
Body depth	0.3363	0.4347	0.1091	0.1146	0.0086
Body width	0.1434	0.1484	0.1501	0.0111	-0.2395
Head length	0.0839	0.0581	-0.0041	-0.1475	-0.1101
Snout length	0.0507	0.0256	0.0688	-0.1614	0.001
Orbit diameter	0.1161	0.1013	-0.0411	-0.0412	-0.1621
Interorbit width	0.0461	0.1092	0.061	0.0068	-0.0044
Caudal peduncle depth	0.0977	0.0029	0.0229	0.0185	-0.0159
Upper jaw length	0.0089	-0.0107	-0.0157	-0.0472	-0.0742
Predorsal length	-0.1434	0.5433	-0.5154	0.2086	-0.1401
Spinous dorsal base	-0.0551	-0.0719	-0.0054	0.409	-0.0919
Soft dorsal base	0.2872	0.003	0.17	-0.3163	0.0605
1st dorsal spine	0.0606	-0.1124	-0.0628	-0.0055	0.1131
2nd dorsal spine	0.1088	-0.0625	-0.1562	-0.0236	0.0078
3rd dorsal spine	0.1384	-0.1755	-0.2425	-0.0492	-0.0459
4th dorsal spine	0.1716	-0.2349	-0.252	-0.0303	0.0456
5th dorsal spine	0.1515	-0.1961	-0.3818	-0.019	0.0259
6th dorsal spine	0.1559	-0.2665	-0.2905	-0.0514	0.0083
Last dorsal spine	0.2744	-0.0706	-0.0165	-0.0931	-0.3064
Longest dorsal ray	0.3792	-0.0283	0.0989	-0.1569	0.0287
Preanal length	0.0243	0.3114	-0.3318	-0.4183	-0.0545
1st anal spine	0.0205	-0.0668	-0.0475	0.1125	0.0692
2nd anal spine	0.1219	-0.1326	-0.0593	0.0438	-0.2385
Longest anal ray	0.3329	-0.1008	-0.1557	0.1135	-0.292
Caudal length	0.3938	0.1948	0.119	0.3327	0.2345
Longest pectoral ray	0.1688	0.147	0.2008	0.0077	-0.3101
Prepelvic length	0.0059	0.233	-0.1348	-0.3765	0.3642
Pelvic spine length	0.0402	0.0373	-0.2276	0.2908	-0.0201
1st pelvic soft ray	0.2881	0.0041	-0.0675	0.2101	0.5657
